# Supplementary material for: Light-Dependent Nitrate Removal Capacity of Green Microalgae
Source: Int J Mol Sci. 2022 Dec 21;24(1):77. doi: 10.3390/ijms24010077 (PMC9820755; doi:10.3390/ijms24010077)
Supplement: Supplementary file 1 [file ijms-24-00077-s001.zip]

Archive with 1 entries (1 files):
- ijms-2097188-supplementary.pdf
